# Supplementary material for: The Application of Fluorescence In Situ Hybridization in Different Ploidy Levels Cross-Breeding of Lily
Source: PLoS One. 2015 May 26;10(5):e0126899. doi: 10.1371/journal.pone.0126899 (PMC4444012; doi:10.1371/journal.pone.0126899)
Supplement: S1 Table — (XLS) Asiatic cultivars ‘Renoir’ (R), ‘Gironde’(G), ‘Navona’ (N), ‘Detroit’ (D), ‘Loreto’ (L), ‘Tresor’ (T) and LA cultivar ‘Freya’ (F). (XLS) [file pone.0126899.s001.xls]

## Sheet: F-intermediate data
short arm	long arm	No. of chromosome	The average arm ratio		As·k(%)	The longest/the shortest	Karyotype type
4.67	-6.54		-1.40043		81.61	1.82	3A
4.67	-6.54	1	-1.40043
4.67	-6.54		-1.40043
3.9	-6.96		-1.78462
3.9	-6.96	2	-1.78462
3.9	-6.96		-1.78462
1.17	-7.92		-6.76923
1.17	-7.92	3	-6.76923
1.17	-7.92		-6.76923
1.14	-7.79		-6.83333
1.14	-7.79	4	-6.83333
1.14	-7.79		-6.83333
1.06	-5.1		-4.81132
1.06	-5.1	5	-4.81132
1.06	-5.1		-4.81132
1.01	-5.53		-5.47525
1.01	-5.53	6	-5.47525
1.01	-5.53		-5.47525
0.98	-6.81		-6.94898
0.98	-6.81	7	-6.94898
0.98	-6.81		-6.94898
0.94	-7.6		-8.08511
0.94	-7.6	8	-8.08511
0.94	-7.6		-8.08511
0.94	-7.2		-7.65957
0.94	-7.2	9	-7.65957
0.94	-7.2		-7.65957
0.9	-6.13		-6.81111
0.9	-6.13	10	-6.81111
0.9	-6.13		-6.81111
0.86	-6.1		-7.09302
0.86	-6.1	11	-7.09302
0.86	-6.1		-7.09302
0.81	-7.93		-9.79012
0.81	-7.93	12	-9.79012
0.81	-7.93		-9.79012

## Sheet: D-measured data
0	Features	Center X Pos.	Center Y Pos.	Area	Length	Radius	Start X Pos.	Start Y Pos.	End X Pos.	End Y Pos.	Angle	Avg. Dist.	Min. Dist.	Max. Dist.	Ctr-to-Ctr Dist.	Perp. Dist.	Count
1	T1	253	243		146.346		280	310	226	176
2	T2	333	233		133.604		342	300	322	166
3	T5	446	271		131.476		424	292	480	304
4	T6	537	276		136.077		590	302	484	270
5	T7	784	288		120.845		812	304	744	306
6	T9	907	251		118.518		908	302	922	200
7	T10	1031	267		123.199		982	292	1080	254
8	T11	1116	291		114.545		1076	328	1156	254
9	T12	1402	290		94.7365		1418	334	1386	246
10	T13	1482	290		98.4093		1486	338	1474	242
11	T14	1557	294		99.0297		1552	342	1552	246
12	T15	1624	295		99.7704		1620	344	1626	246
13	T16	1811	297		83.3221		1834	328	1788	266
14	T17	1880	291		83.5903		1878	330	1890	252
15	T18	1939	289		85.0885		1928	330	1950	248
16	T19	1999	288		81.4365		1998	326	2008	250
17	T20	277	661		45.7453		256	670	298	652
18	T21	371	683		55.7532		352	664	390	702
19	T22	440	655		47.2029		442	676	446	634
20	T23	506	653		47.3027		498	674	512	632
21	T24	816	667		48.8719		836	680	796	656
22	T25	925	662		42.9418		944	672	906	652
23	T26	1014	646		48		1014	670	1014	622
24	T27	1081	646		50		1074	670	1088	622
25	T28	1411	648		34.9285		1418	664	1404	632
26	T29	1482	652		37.9473		1476	670	1488	634
27	T30	1535	651		31.7321		1546	662	1524	640
28	T31	1632	665		43.1825		1622	684	1642	646
29	T32	1807	690		41.2311		1826	698	1788	682
30	T33	1897	662		40.05		1896	682	1898	642
31	T34	1966	669		42.7551		1962	690	1970	648
32	T35	2017	681		39.6989		2004	696	2030	666
33	T36	276	1069		34.9285		280	1086	272	1052
34	T37	339	1067		38.0526		338	1086	340	1048
35	T38	397	1081		45.3431		414	1096	380	1066
36	T39	473	1068		36.4966		476	1086	470	1050
37	T40	875	1092		32.8024		888	1102	862	1082
38	T41	942	1079		36.0555		952	1094	932	1064
39	T42	1009	1071		34.5254		1012	1088	1006	1054
40	T43	1077	1079		44		1060	1092	1094	1066
41	T44	1423	1098		34		1438	1106	1408	1090
42	T45	1485	1091		38.0526		1484	1110	1486	1072
43	T46	1563	1103		39.2938		1558	1122	1568	1084
44	T47	1617	1090		38.6264		1610	1108	1624	1072
45	T48	1818	1108		37.7359		1834	1118	1802	1098
46	T49	1881	1094		40.05		1880	1114	1882	1074
47	T50	1962	1103		41.6173		1950	1120	1974	1086
48	T51	2031	1103		35.4401		2026	1120	2036	1086
49	T52	230	395		199.967		280	310	180	480
50	T53	346	392		193.825		344	298	354	486
51	T54	444	373		185.79		424	298	418	448
52	T55	542	382		192.755		586	300	498	464
53	T56	835	389		172.349		814	308	860	470
54	T57	918	397		192.638		910	302	914	492
55	T58	1005	384		187.124		982	294	1028	474
56	T59	1138	392		194.701		1074	326	1202	458
57	T60	1396	404		157.22		1418	330	1374	478
58	T61	1473	408		149.881		1482	336	1480	480
59	T62	1549	409		144.821		1550	338	1556	480
60	T63	1630	418		153.555		1620	344	1642	492
61	T64	1814	400		149.569		1832	328	1796	472
62	T65	1888	408		158.609		1876	330	1900	486
63	T66	1948	403		156.304		1924	330	1972	476
64	T67	2022	399		159.25		1998	324	2046	474
65	T68	282	738		183.137		256	668	324	808
66	T69	358	738		169.26		348	660	380	816
67	T70	443	767		189.344		438	674	452	860
68	T71	523	759		188.532		498	674	554	844
69	T72	841	744		164.018		838	680	812	808
70	T73	926	747		182.922		946	676	886	818
71	T74	1018	758		173.363		1016	672	1016	844
72	T75	1087	755		172.954		1074	670	1100	840
73	T76	1406	749		186.944		1420	662	1380	836
74	T77	1471	759		181.681		1476	670	1458	848
75	T78	1542	754		191.068		1548	664	1524	844
76	T79	1658	750		178.393		1622	686	1700	814
77	T80	1797	734		164.8		1826	696	1748	772
78	T81	1886	764		169.317		1892	680	1880	848
79	T82	1950	773		164.995		1958	692	1954	854
80	T83	2042	759		168.597		2004	692	2082	826
81	T84	264	1151		160.646		280	1086	234	1216
82	T85	340	1172		172.418		336	1086	344	1258
83	T86	408	1163		151.65		416	1096	382	1230
84	T87	489	1163		164.203		476	1086	484	1240
85	T88	863	1141		158.659		890	1102	812	1180
86	T89	927	1151		162.851		950	1090	892	1212
87	T90	1005	1166		158.226		1014	1088	996	1244
88	T91	1079	1161		150.612		1060	1090	1098	1232
89	T92	1420	1179		162.559		1438	1104	1394	1254
90	T93	1490	1181		152.118		1482	1108	1480	1254
91	T94	1554	1189		134.811		1558	1122	1556	1256
92	T95	1612	1184		146.461		1604	1112	1610	1256
93	T96	1824	1173		121.987		1832	1116	1808	1230
94	T97	1888	1177		123.561		1882	1116	1890	1238
95	T99	1956	1178		119.032		1950	1121	1969	1235
96	T100	2025	1179		123.522		2026	1120	2035	1238

## Sheet: D-original data
	short arm	long arm
1	146.346	199.967
2	133.604	198.825
3	131.476	191.79
4	129.077	199.755
5	120.845	172.349
6	123.518	183.638
7	123.199	187.124
8	104.545	198.701
9	41.2311	164.8
10	40.05	169.317
11	42.7551	164.995
12	39.6989	168.597
13	41.8719	177.018
14	32.9418	192.922
15	42	179.363
16	40	182.954
17	34.9285	186.944
18	42.9473	176.681
19	41.7321	181.068
20	33.1825	188.393
21	32.7453	194.137
22	39.7532	194.26
23	37.2029	199.344
24	37.3027	198.532
25	34.322	198.569
26	36.5903	205.609
27	37.0885	204.304
28	38.4365	207.25
29	34	162.559
30	33.0526	157.118
31	33.2938	149.811
32	38.6264	146.461
33	35.7364	222.22
34	32.4093	208.881
35	35.0297	210.821
36	34.7704	230.555
37	32.9285	162.646
38	33.0526	177.418
39	35.3431	161.65
40	34.4966	166.203
41	29.7359	129.987
42	35.05	128.561
43	32.6173	128.032
44	32.4401	125.522
45	29.8024	161.659
46	32.0555	166.851
47	34.5254	158.226
48	33	161.612

## Sheet: D-intermediate data
	short arm	long arm	The average short arm	The average long arm	short arm(Raletive length%)	long arm(Raletive length%)	Raletive length	Arm ratio (long/short)	The average arm ratio	No. of chromosome
1	146.346	199.967	135.126	197.584	4.89792	-7.16187	12.0598	1.3664	-1.46223
2	133.604	198.825			4.89792	-7.16187	12.0598	1.48817		1
3	131.476	191.79			4.89792	-7.16187	12.0598	1.45875
4	129.077	199.755			4.89792	-7.16187	12.0598	1.54756
5	120.845	172.349	118.027	185.453	4.27813	-6.72215	11.0003	1.4262	-1.57128
6	123.518	183.638			4.27813	-6.72215	11.0003	1.48674		2
7	123.199	187.124			4.27813	-6.72215	11.0003	1.51888
8	104.545	198.701			4.27813	-6.72215	11.0003	1.90063
9	41.2311	164.8	40.9338	166.927	1.48373	-6.05064	7.53437	3.99699	-4.07799
10	40.05	169.317			1.48373	-6.05064	7.53437	4.22765		3
11	42.7551	164.995			1.48373	-6.05064	7.53437	3.85906
12	39.6989	168.597			1.48373	-6.05064	7.53437	4.2469
13	41.8719	177.018	39.2034	183.064	1.42101	-6.63555	8.05657	4.22762	-4.6696
14	32.9418	192.922			1.42101	-6.63555	8.05657	5.85644		4
15	42	179.363			1.42101	-6.63555	8.05657	4.27055
16	40	182.954			1.42101	-6.63555	8.05657	4.57385
17	34.9285	186.944	38.1976	183.271	1.38455	-6.64306	8.02761	5.35218	-4.79798
18	42.9473	176.681			1.38455	-6.64306	8.02761	4.11389		5
19	41.7321	181.068			1.38455	-6.64306	8.02761	4.33881
20	33.1825	188.393			1.38455	-6.64306	8.02761	5.67748
21	32.7453	194.137	36.751	196.568	1.33212	-7.12504	8.45716	5.9287	-5.34864
22	39.7532	194.26			1.33212	-7.12504	8.45716	4.88665		6
23	37.2029	199.344			1.33212	-7.12504	8.45716	5.35828
24	37.3027	198.532			1.33212	-7.12504	8.45716	5.32219
25	34.322	198.569	36.6093	203.933	1.32698	-7.39198	8.71897	5.78546	-5.57051
26	36.5903	205.609			1.32698	-7.39198	8.71897	5.61922		7
27	37.0885	204.304			1.32698	-7.39198	8.71897	5.50856
28	38.4365	207.25			1.32698	-7.39198	8.71897	5.392
29	34	162.559	34.7432	153.987	1.25934	-5.58159	6.84093	4.78114	-4.43215
30	33.0526	157.118			1.25934	-5.58159	6.84093	4.75356		8
31	33.2938	149.811			1.25934	-5.58159	6.84093	4.49966
32	38.6264	146.461			1.25934	-5.58159	6.84093	3.79173
33	35.7364	222.22	34.4865	218.119	1.25004	-7.9062	9.15623	6.21829	-6.32478
34	32.4093	208.881			1.25004	-7.9062	9.15623	6.44509		9
35	35.0297	210.821			1.25004	-7.9062	9.15623	6.01835
36	34.7704	230.555			1.25004	-7.9062	9.15623	6.6308
37	32.9285	162.646	33.9552	166.979	1.23078	-6.05252	7.2833	4.93936	-4.91763
38	33.0526	177.418			1.23078	-6.05252	7.2833	5.36775		10
39	35.3431	161.65			1.23078	-6.05252	7.2833	4.57373
40	34.4966	166.203			1.23078	-6.05252	7.2833	4.81796
41	29.7359	129.987	32.4608	128.025	1.17661	-4.64055	5.81716	4.37137	-3.944
42	35.05	128.561			1.17661	-4.64055	5.81716	3.66793		11
43	32.6173	128.032			1.17661	-4.64055	5.81716	3.92529
44	32.4401	125.522			1.17661	-4.64055	5.81716	3.86934
45	29.8024	161.659	32.3458	162.087	1.17244	-5.87519	7.04763	5.42435	-5.01106
46	32.0555	166.851			1.17244	-5.87519	7.04763	5.20506		12
47	34.5254	158.226			1.17244	-5.87519	7.04763	4.58289
48	33	161.612			1.17244	-5.87519	7.04763	4.89734
Total			612.839	2146		The longest/the shortest	2.07
			2758.84			As.k.(asymmetric coefficients)%	77.7863
			2758.84			Karyotype type	3B
			2758.84
			2758.84
			2758.84
			2758.84
			2758.84
			2758.84
			2758.84
			2758.84
			2758.84
			2758.84
			2758.84
			2758.84
			2758.84
			2758.84
			2758.84
			2758.84
			2758.84
			2758.84
			2758.84
			2758.84
			2758.84
			2758.84
			2758.84
			2758.84
			2758.84
			2758.84
			2758.84
			2758.84
			2758.84
			2758.84
			2758.84
			2758.84
			2758.84
			2758.84
			2758.84
			2758.84
			2758.84
			2758.84
			2758.84
			2758.84
			2758.84
			2758.84
			2758.84
			2758.84
			2758.84
			2758.84
			2758.84
			2758.84
			2758.84
			2758.84
			2758.84
			2758.84
			2758.84
			2758.84
			2758.84
			2758.84
			2758.84
			2758.84
			2758.84
			2758.84
			2758.84
			2758.84
			2758.84
			2758.84
			2758.84
			2758.84
			2758.84
			2758.84
			2758.84
			2758.84
			2758.84
			2758.84
			2758.84
	34	162.559	34.7432	153.987	1.28919	-5.71388	7.00307	4.78114	-4.43215
	33.0526	157.118			1.28919	-5.71388	7.00307	4.75356		11
	33.2938	149.811			1.28919	-5.71388	7.00307	4.49966
	38.6264	146.461			1.28919	-5.71388	7.00307	3.79173
	29.7359	129.987	32.4608	128.025	1.2045	-4.75054	5.95504	4.37137	-3.944
	35.05	128.561			1.2045	-4.75054	5.95504	3.66793		12
	32.6173	128.032			1.2045	-4.75054	5.95504	3.92529
	32.4401	125.522			1.2045	-4.75054	5.95504	3.86934

## Sheet: G-measured data
	Features	Center X Pos.	Center Y Pos.	Area	Length	Radius	Start X Pos.	Start Y Pos.	End X Pos.	End Y Pos.	Angle	Avg. Dist.	Min. Dist.	Max. Dist.	Ctr-to-Ctr Dist.	Perp. Dist.	Count
1	T1	301	385		160.627		294	458	322	312
2	T2	431	373		155.858		416	446	446	300
3	T3	673	341		151.91		692	410	650	272
4	T4	797	334		149.2		730	348	864	338
5	T5	1013	295		109.696		986	340	1040	250
6	T6	1144	318		107.499		1160	368	1128	268
7	T7	1320	278		80.4503		1336	314	1304	242
8	T8	1427	292		86.9447		1410	332	1444	252
9	T9	330	675		53.8466		332	700	334	650
10	T10	413	686		58.6914		408	714	412	658
11	T11	677	704		38.5054		692	712	662	704
12	T12	777	696		40.2492		768	714	786	678
13	T13	991	709		47.9392		980	728	1002	690
14	T14	1081	707		43.2413		1080	728	1078	686
15	T15	1299	718		48.5789		1292	740	1306	696
16	T16	1423	745		50.9924		1442	762	1404	728
17	T17	306	1149		36.8035		322	1156	290	1142
18	T18	408	1147		34.6169		408	1160	412	1132
19	T19	694	1143		38.1045		702	1160	686	1126
20	T20	779	1147		37.4996		794	1158	764	1136
21	T21	994	1150		40.4391		1000	1168	988	1132
22	T22	1055	1156		42.4253		1064	1174	1046	1138
23	T23	1327	1164		26		1322	1176	1332	1152
24	T24	1433	1169		26.6833		1430	1182	1436	1156
25	T25	347	372		214.047		292	456	402	286
26	T26	496	411		202.926		416	440	576	364
27	T27	668	504		195.694		690	410	646	598
28	T28	813	389		204.471		728	348	898	430
29	T29	989	453		236.481		986	336	1000	570
30	T30	1095	446		227.472		1160	368	1030	524
31	T31	1318	425		230.493		1336	312	1300	538
32	T32	1413	440		224.626		1414	332	1432	548
33	T33	334	812		226.63		334	702	318	922
34	T34	423	822		222.491		404	714	444	930
35	T35	650	805		236.487		688	716	596	894
36	T36	762	827		227.345		766	714	766	940
37	T37	994	835		224.149		976	730	992	940
38	T38	1079	833		214.08		1078	728	1092	938
39	T39	1318	832		199.177		1292	740	1344	924
40	T40	1424	806		201.606		1446	762	1366	846
41	T41	320	1249		199.531		326	1156	300	1342
42	T42	418	1255		190.546		404	1162	430	1348
43	T43	700	1244		187.461		700	1152	690	1336
44	T44	800	1246		185.212		796	1156	788	1336
45	T45	993	1252		179.687		1002	1164	1002	1340
46	T46	1090	1248		172.278		1070	1178	1066	1318
47	T47	1327	1257		172.899		1320	1172	1334	1342
48	T48	1435	1267		166.534		1430	1184	1440	1350

## Sheet: G-original data
	short arm	long arm
1	160.627	214.047
2	155.858	202.926
3	151.91	195.694
4	149.2	204.471
5	109.696	236.481
6	107.499	227.472
7	52.0384	222.959
8	55.6059	241.508
9	47.2746	185.216
10	48.7058	178.444
11	40.7107	268.539
12	54.3434	254.767
13	44.0555	239.806
14	40.2492	239.661
15	42.0521	209.469
16	39.8497	224.5
17	39.2959	204.438
18	42.4264	213.369
19	40.4969	176.308
20	40.2492	175.955
21	39.8497	266.211
22	40.2492	258.784
23	36.0555	243.823
24	35.7771	227.644

## Sheet: G-intermediate data
	short arm	long arm	The average short arm	The average long arm	short arm(Raletive length%)	long arm(Raletive length%)	Raletive length	Arm ratio (long/short)	The average arm ratio	No. of chromosome
1	174.724	233.211	176.718	247.328	5.00441	-7.00398	12.0084	1.33474	-1.39956	1
2	178.712	261.444			5.00441	-7.00398		1.46293
3	141.133	219.498	138.019	229.162	3.9085	-6.48955	10.398	1.55526	-1.66037	2
4	134.905	238.826			3.9085	-6.48955		1.77033
5	60.2599	265.573	60.0894	274.588	1.70165	-7.77595	9.4776	4.40713	-4.56966	3
6	59.9189	283.603			1.70165	-7.77595		4.73311
7	52.0384	222.959	53.8222	232.234	1.52417	-6.57653	8.1007	4.28451	-4.31483	4
8	55.6059	241.508			1.52417	-6.57653		4.3432
9	47.2746	185.216	47.9902	181.83	1.35902	-5.14917	6.50818	3.91787	-3.78889	5
10	48.7058	178.444			1.35902	-5.14917		3.66371
11	40.7107	268.539	47.5271	261.653	1.3459	-7.40966	8.75556	6.59629	-5.50535	6
12	54.3434	254.767			1.3459	-7.40966		4.68809
13	44.0555	239.806	42.1524	239.734	1.1937	-6.78892	7.98262	5.44327	-5.68731	7
14	40.2492	239.661			1.1937	-6.78892		5.95443
15	42.0521	209.469	40.9509	216.984	1.15967	-6.1447	7.30437	4.98117	-5.29865	8
16	39.8497	224.5			1.15967	-6.1447		5.63367
17	39.2959	204.438	40.8612	208.904	1.15713	-5.91586	7.07299	5.20253	-5.11252	9
18	42.4264	213.369			1.15713	-5.91586		5.02915
19	40.4969	176.308	40.3731	176.132	1.14331	-4.9878	6.13111	4.35362	-4.3626	10
20	40.2492	175.955			1.14331	-4.9878		4.37164
21	39.8497	266.211	40.0495	262.497	1.13415	-7.43356	8.5677	6.68037	-6.55433	11
22	40.2492	258.784			1.13415	-7.43356		6.42953
23	36.0555	243.823	35.9163	235.734	1.0171	-6.67565	7.69275	6.76245	-6.56342	12
24	35.7771	227.644			1.0171	-6.67565		6.36284
Total			764.469	2766.78		The longest/the shortest	1.96	109.962
			3531.25			As.k.(asymmetric coefficients)%	78.3513
			3531.25			Karyotype type	3A
			3531.25
			3531.25
			3531.25
			3531.25
			3531.25
			3531.25
			3531.25
			3531.25
			3531.25
			3531.25
			3531.25
			3531.25
			3531.25
			3531.25
			3531.25
			3531.25
			3531.25
			3531.25
			3531.25
			3531.25
			3531.25
			3531.25

## Sheet: L-measured data
	Features	Measurement	Value	Nominal Val.	Min. Tol.	Max. Tol.	Pass / Fail
1	T1	Length	189.281	189.281	-0.001	0.001	Pass
2	T2	Length	213.992	213.992	-0.001	0.001	Pass
3	T3	Length	188.053	188.053	-0.001	0.001	Pass
4	T4	Length	192.441	192.441	-0.001	0.001	Pass
5	T5	Length	166.81	166.81	-0.001	0.001	Pass
6	T6	Length	145.376	145.376	-0.001	0.001	Pass
7	T7	Length	144.968	144.968	-0.001	0.001	Pass
8	T8	Length	162.058	182.161	-0.001	0.001	FAIL
9	T9	Length	131.808	131.808	-0.001	0.001	Pass
10	T10	Length	141.373	141.373	-0.001	0.001	Pass
11	T11	Length	132.935	132.935	-0.001	0.001	Pass
12	T12	Length	130.86	130.86	-0.001	0.001	Pass
13	T13	Length	106.576	106.576	-0.001	0.001	Pass
14	T14	Length	123.585	140.036	-0.001	0.001	FAIL
15	T15	Length	102.034	102.034	-0.001	0.001	Pass
16	T16	Length	124.629	124.629	-0.001	0.001	Pass
17	T17	Length	71.0617	54.095	-0.001	0.001	FAIL
18	T18	Length	75.7187	51.9184	-0.001	0.001	FAIL
19	T19	Length	87.3675	72.2566	-0.001	0.001	FAIL
20	T20	Length	94.1364	94.1364	-0.001	0.001	Pass
21	T21	Length	56.4358	56.4358	-0.001	0.001	Pass
22	T22	Length	59.0762	59.0762	-0.001	0.001	Pass
23	T23	Length	59.0762	59.0762	-0.001	0.001	Pass
24	T24	Length	54.7083	54.7083	-0.001	0.001	Pass
25	T25	Length	53.0377	53.0377	-0.001	0.001	Pass
26	T26	Length	45.6946	45.6946	-0.001	0.001	Pass
27	T27	Length	53.4883	53.4883	-0.001	0.001	Pass
28	T28	Length	53.2635	53.2635	-0.001	0.001	Pass
29	T29	Length	69.3109	69.3109	-0.001	0.001	Pass
30	T30	Length	63.7468	2.41421	-0.001	0.001	FAIL
31	T31	Length	63.2535	63.2535	-0.001	0.001	Pass
32	T32	Length	57.6011	56.1736	-0.001	0.001	FAIL
33	T33	Length	38.6005	38.6005	-0.001	0.001	Pass
34	T34	Length	37.5766	37.5766	-0.001	0.001	Pass
35	T35	Length	40.8167	40.8167	-0.001	0.001	Pass
36	T36	Length	37.1214	37.1214	-0.001	0.001	Pass
37	T37	Length	42.2019	42.2019	-0.001	0.001	Pass
38	T38	Length	47.8539	47.8539	-0.001	0.001	Pass
39	T39	Length	38.833	38.833	-0.001	0.001	Pass
40	T40	Length	33.6155	33.6155	-0.001	0.001	Pass
41	T41	Length	33.4216	33.4216	-0.001	0.001	Pass
42	T42	Length	33.0645	33.0645	-0.001	0.001	Pass
43	T43	Length	37.8021	37.8021	-0.001	0.001	Pass
44	T44	Length	40.0125	40.0125	-0.001	0.001	Pass
45	T45	Length	28.0713	28.0713	-0.001	0.001	Pass
46	T46	Length	28	28	-0.001	0.001	Pass
47	T47	Length	35.1283	35.1283	-0.001	0.001	Pass
48	T48	Length	37.054	37.054	-0.001	0.001	Pass
49	T49	Length	344.991	352.889	-0.001	0.001	FAIL
50	T50	Length	288.322	288.322	-0.001	0.001	Pass
51	T51	Length	281.562	281.562	-0.001	0.001	Pass
52	T52	Length	275.734	275.734	-0.001	0.001	Pass
53	T53	Length	255.053	255.053	-0.001	0.001	Pass
54	T54	Length	252.887	252.887	-0.001	0.001	Pass
55	T55	Length	265.021	265.021	-0.001	0.001	Pass
56	T56	Length	259.717	259.717	-0.001	0.001	Pass
57	T57	Length	189.475	189.475	-0.001	0.001	Pass
58	T58	Length	182.797	182.797	-0.001	0.001	Pass
59	T59	Length	200.526	200.526	-0.001	0.001	Pass
60	T60	Length	210.357	210.357	-0.001	0.001	Pass
61	T61	Length	223.436	223.436	-0.001	0.001	Pass
62	T62	Length	231.8	231.8	-0.001	0.001	Pass
63	T63	Length	202.087	202.087	-0.001	0.001	Pass
64	T64	Length	189.577	189.577	-0.001	0.001	Pass
65	T65	Length	235.92	235.92	-0.001	0.001	Pass
66	T66	Length	220.642	220.642	-0.001	0.001	Pass
67	T67	Length	215.436	215.436	-0.001	0.001	Pass
68	T68	Length	201.553	201.553	-0.001	0.001	Pass
69	T69	Length	233.68	233.68	-0.001	0.001	Pass
70	T70	Length	231.695	231.695	-0.001	0.001	Pass
71	T71	Length	227.046	227.046	-0.001	0.001	Pass
72	T72	Length	228.051	228.051	-0.001	0.001	Pass
73	T73	Length	230.521	230.521	-0.001	0.001	Pass
74	T74	Length	236.229	236.229	-0.001	0.001	Pass
75	T75	Length	217.539	217.539	-0.001	0.001	Pass
76	T76	Length	226.624	226.624	-0.001	0.001	Pass
77	T77	Length	205.845	205.845	-0.001	0.001	Pass
78	T78	Length	213.189	213.189	-0.001	0.001	Pass
79	T79	Length	214.391	214.391	-0.001	0.001	Pass
80	T80	Length	215.059	215.059	-0.001	0.001	Pass
81	T81	Length	229.823	229.823	-0.001	0.001	Pass
82	T82	Length	219.392	219.392	-0.001	0.001	Pass
83	T83	Length	234.761	234.761	-0.001	0.001	Pass
84	T84	Length	219.156	219.156	-0.001	0.001	Pass
85	T85	Length	209.263	209.263	-0.001	0.001	Pass
86	T86	Length	194.549	194.549	-0.001	0.001	Pass
87	T87	Length	196.935	196.935	-0.001	0.001	Pass
88	T88	Length	203.075	203.075	-0.001	0.001	Pass
89	T89	Length	187.189	187.189	-0.001	0.001	Pass
90	T90	Length	191.069	191.069	-0.001	0.001	Pass
91	T91	Length	184.038	184.038	-0.001	0.001	Pass
92	T92	Length	188.254	188.254	-0.001	0.001	Pass
93	T93	Length	177.274	177.274	-0.001	0.001	Pass
94	T94	Length	190.265	190.265	-0.001	0.001	Pass
95	T95	Length	170.237	170.237	-0.001	0.001	Pass
96	T96	Length	156.037	156.037	-0.001	0.001	Pass

## Sheet: L-original data
number	short arm	long arm
1	219.281	314.991
2	213.992	288.322
3	188.053	281.562
4	192.441	275.734
5	166.81	255.053
6	145.376	252.887
7	144.968	265.021
8	162.058	259.717
9	56.5765	273.436
10	63.5847	281.8
11	52.0339	252.087
12	54.6291	239.577
13	51.8082	269.474
14	61.373	262.797
15	52.9351	280.526
16	50.8597	290.357
17	41.0617	265.92
18	45.7187	250.642
19	57.3675	245.436
20	54.1364	241.553
21	53.3109	221.845
22	43.7468	233.189
23	53.2535	224.391
24	47.6011	225.059
25	46.4358	243.68
26	49.0762	241.695
27	49.0762	237.046
28	44.7083	238.051
29	42.2019	209.263
30	47.8539	194.549
31	38.833	196.935
32	33.6155	203.075
33	44.0377	249.521
34	36.6946	245.229
35	34.4883	236.539
36	33.2635	246.624
37	33.4216	187.189
38	33.0645	191.069
39	37.8021	184.038
40	40.0125	188.254
41	28.0713	177.274
42	28	190.265
43	35.1283	170.237
44	37.054	156.037
45	32.6005	235.823
46	28.5766	228.392
47	30.8167	244.761
48	27.1214	229.156

## Sheet: L-intermediate data
	short arm	long arm	The average short arm	The average long arm	short arm(Raletive length%)	long arm(Raletive length%)	Raletive length	Arm ratio (long/short)	The average arm ratio	No. of chromosome
1	219.281	314.991	203.442	290.152	5.59636	-7.98162	13.578	1.43647	-1.42622
2	213.992	288.322			5.59636	-7.98162	13.578	1.34735		1
3	188.053	281.562			5.59636	-7.98162	13.578	1.49724
4	192.441	275.734			5.59636	-7.98162	13.578	1.43282
5	166.81	255.053	154.803	258.169	4.25839	-7.10182	11.3602	1.529	-1.66773
6	145.376	252.887			4.25839	-7.10182	11.3602	1.73953		2
7	144.968	265.021			4.25839	-7.10182	11.3602	1.82814
8	162.058	259.717			4.25839	-7.10182	11.3602	1.60261
9	56.5765	273.436	56.706	261.725	1.55989	-7.19964	8.75954	4.83303	-4.61547
10	63.5847	281.8			1.55989	-7.19964	8.75954	4.43189		3
11	52.0339	252.087			1.55989	-7.19964	8.75954	4.84467
12	54.6291	239.577			1.55989	-7.19964	8.75954	4.38553
13	51.8082	269.474	54.244	275.789	1.49217	-7.5865	9.07867	5.20139	-5.08422
14	61.373	262.797			1.49217	-7.5865	9.07867	4.28197		4
15	52.9351	280.526			1.49217	-7.5865	9.07867	5.29943
16	50.8597	290.357			1.49217	-7.5865	9.07867	5.70897
17	41.0617	265.92	49.5711	250.887	1.36362	-6.90152	8.26514	6.47611	-5.06117
18	45.7187	250.642			1.36362	-6.90152	8.26514	5.48225		5
19	57.3675	245.436			1.36362	-6.90152	8.26514	4.27831
20	54.1364	241.553			1.36362	-6.90152	8.26514	4.46193
21	53.3109	221.845	49.4781	226.121	1.36106	-6.22023	7.58129	4.16134	-4.57012
22	43.7468	233.189			1.36106	-6.22023	7.58129	5.33043		6
23	53.2535	224.391			1.36106	-6.22023	7.58129	4.21364
24	47.6011	225.059			1.36106	-6.22023	7.58129	4.72801
25	46.4358	243.68	47.3241	240.118	1.30181	-6.60526	7.90707	5.24768	-5.0739
26	49.0762	241.695			1.30181	-6.60526	7.90707	4.92489		7
27	49.0762	237.046			1.30181	-6.60526	7.90707	4.83016
28	44.7083	238.051			1.30181	-6.60526	7.90707	5.32453
29	42.2019	209.263	40.6261	200.956	1.11756	-5.52797	6.64553	4.95862	-4.94647
30	47.8539	194.549			1.11756	-5.52797	6.64553	4.06548		8
31	38.833	196.935			1.11756	-5.52797	6.64553	5.07133
32	33.6155	203.075			1.11756	-5.52797	6.64553	6.04112
33	44.0377	249.521	37.121	244.478	1.02114	-6.72521	7.74635	5.66608	-6.58598
34	36.6946	245.229			1.02114	-6.72521	7.74635	6.68297		9
35	34.4883	236.539			1.02114	-6.72521	7.74635	6.85852
36	33.2635	246.624			1.02114	-6.72521	7.74635	7.41425
37	33.4216	187.189	36.0752	187.638	0.99237	-5.16162	6.15399	5.60086	-5.2013
38	33.0645	191.069			0.99237	-5.16162	6.15399	5.7787		10
39	37.8021	184.038			0.99237	-5.16162	6.15399	4.86847
40	40.0125	188.254			0.99237	-5.16162	6.15399	4.70488
41	28.0713	177.274	32.0634	173.453	0.882014	-4.77142	5.65344	6.31511	-5.40969
42	28	190.265			0.882014	-4.77142	5.65344	6.79519		11
43	35.1283	170.237			0.882014	-4.77142	5.65344	4.84614
44	37.054	156.037			0.882014	-4.77142	5.65344	4.21108
45	32.6005	235.823	29.7788	234.533	0.819167	-6.45163	7.2708	7.23372	-7.87584
46	28.5766	228.392			0.819167	-6.45163	7.2708	7.99226		12
47	30.8167	244.761			0.819167	-6.45163	7.2708	7.9425
48	27.1214	229.156			0.819167	-6.45163	7.2708	8.44928
Total			761.454	2609.49		The longest/the shortest	2.4
			3370.94			As.k.(asymmetric coefficients)%	77.4112
			3370.94			Karyotype type	3B
			3370.94
			3370.94
			3370.94
			3370.94
			3370.94
			3370.94
			3370.94
			3370.94
			3370.94
			3370.94
			3370.94
			3370.94
			3370.94
			3370.94
			3370.94
			3370.94
			3370.94
			3370.94
			3370.94
			3370.94
			3370.94
			3370.94
			3370.94
			3370.94
			3370.94
			3370.94
			3370.94
			3370.94
			3370.94
			3370.94
			3370.94
			3370.94
			3370.94
			3370.94
			3370.94
			3370.94
			3370.94
			3370.94
			3370.94
			3370.94
			3370.94
			3370.94
			3370.94
			3370.94
			3370.94
			3370.94
			3370.94
			3370.94
			3370.94
			3370.94
			3370.94
			3370.94
			3370.94
			3370.94
			3370.94
			3370.94
			3370.94
			3370.94
			3370.94
			3370.94
			3370.94
			3370.94
			3370.94
			3370.94
			3370.94
			3370.94
			3370.94
			3370.94
			3370.94
			3370.94
			3370.94
			3370.94
			3370.94

[truncated: 10 more sheets: N-measured data, N-original data, N-intermediate data, R-measured data, R-original data, R-intermediate data, T-measured data, T-original data, T-intermediate data,  Chromosome parameters ]
