# Supplementary material for: The Application of Fluorescence In Situ Hybridization in Different Ploidy Levels Cross-Breeding of Lily
Source: PLoS One. 2015 May 26;10(5):e0126899. doi: 10.1371/journal.pone.0126899 (PMC4444012; doi:10.1371/journal.pone.0126899)
Supplement: S2 Table — (XLS) Asiatic cultivars ‘Renoir’ (R), ‘Gironde’(G), ‘Navona’ (N), ‘Detroit’ (D), ‘Loreto’ (L), ‘Tresor’ (T) and LA cultivar ‘Freya’ (F). (XLS) [file pone.0126899.s002.xls]

## Sheet: R
		4.79	-6.31	1
		4.79	-6.31
		4.56	-6.05	2
		2.08	-8.23	3
		1.1916	-7.01806	9
		1.14	-5.64	10
		4.78861	-6.30905	1
		4.78861	-6.30905
		4.55598	-6.05473	2
		4.55598	-6.05473
		2.07584	-8.23034	3
		2.07584	-8.23034
		1.77626	-7.64276	4
		1.77626	-7.64276
		1.70277	-6.79548	5
		1.70277	-6.79548
		1.50657	-6.06408	6
		1.50657	-6.06408
		1.37962	-6.63066	7
		1.37962	-6.63066
		1.25379	-5.32544	8
		1.25379	-5.32544
		1.1916	-7.01806	9
		1.1916	-7.01806
		1.14393	-5.63877	10
		1.14393	-5.63877
		1.08063	-5.9021	11
		1.08063	-5.9021
		0.79713	-5.13581	12
		0.79713	-5.13581

## Sheet: G
		5	-7.01	1									1	7.01+5.00=12.01
		5	-7.01										2	6.49+3.91=10.40
													3	7.78+1.70=9.48
		3.91	-6.49	2									4	7.41+1.35=8.76
													5	7.43+1.13=8.57
		1.7	-7.78	3									6	6.58+1.52=8.10
													7	6.79+1.19=7.98
		1.1937	-6.78892	7									8	6.68+1.02=7.69
													9	6.14+1.16=7.30
		1.0171	-6.67565	12									10	5.92+1.16=7.07
													11	5.15+1.36=6.51
													12	4.99+1.14=6.13
		5.00441	-7.00398	1
		5.00441	-7.00398
		3.9085	-6.48955	2
		3.9085	-6.48955
		1.70165	-7.77595	3
		1.70165	-7.77595
		1.52417	-6.57653	4
		1.52417	-6.57653
		1.35902	-5.14917	5
		1.35902	-5.14917
		1.3459	-7.40966	6
		1.3459	-7.40966
		1.1937	-6.78892	7
		1.1937	-6.78892
		1.15967	-6.1447	8
		1.15967	-6.1447
		1.15713	-5.91586	9
		1.15713	-5.91586
		1.14331	-4.9878	10
		1.14331	-4.9878
		1.13415	-7.43356	11
		1.13415	-7.43356
		1.0171	-6.67565	12
		1.0171	-6.67565

## Sheet: N
	5.45	-7.28
	5.45	-7.28	1
	5.45	-7.28
	3.88	-6.96	2
	1.25	-6.38	5
	1.25	-6.38
	1.22	-7.88
	1.22	-7.88	6
	1.22	-7.88
	1.19	-5.77	7
	1.19	-5.77
	1.19	-6.79	8
	1.19	-6.79
	5.44727	-7.28466
	5.44727	-7.28466	1
	5.44727	-7.28466
	3.879	-6.95682
	3.879	-6.95682	2
	3.879	-6.95682
	1.48379	-6.73331
	1.48379	-6.73331	3
	1.48379	-6.73331
	1.25889	-6.39114
	1.25889	-6.39114	4
	1.25889	-6.39114
	1.24684	-6.37581
	1.24684	-6.37581	5
	1.24684	-6.37581
	1.22339	-7.88087
	1.22339	-7.88087	6
	1.22339	-7.88087
	1.18823	-5.77232
	1.18823	-5.77232	7
	1.18823	-5.77232
	1.18625	-6.79219
	1.18625	-6.79219	8
	1.18625	-6.79219
	1.19206	-6.63277
	1.19206	-6.63277	9
	1.19206	-6.63277
	1.03745	-5.82814
	1.03745	-5.82814	10
	1.03745	-5.82814
	1.01276	-5.09355
	1.01276	-5.09355	11
	1.01276	-5.09355
	0.938985	-7.85133
	0.938985	-7.85133	12
	0.938985	-7.85133

## Sheet: D
		4.9	-7.16
		4.9	-7.16	1
		4.9	-7.16
		4.9	-7.16
		4.28	-6.72
		4.28	-6.72	2
		4.28	-6.72
		4.28	-6.72
		1.48373	-6.05064	3
		1.48373	-6.05064
		1.42	-6.64	4
		1.42	-6.64
		1.26	-5.58	8
		1.26	-5.58
		1.25004	-7.9062	9
		1.25004	-7.9062
		4.89792	-7.16187
		4.89792	-7.16187	1
		4.89792	-7.16187
		4.89792	-7.16187
		4.27813	-6.72215
		4.27813	-6.72215	2
		4.27813	-6.72215
		4.27813	-6.72215
		1.48373	-6.05064
		1.48373	-6.05064	3
		1.48373	-6.05064
		1.48373	-6.05064
		1.42101	-6.63555
		1.42101	-6.63555	4
		1.42101	-6.63555
		1.42101	-6.63555
		1.38455	-6.64306
		1.38455	-6.64306	5
		1.38455	-6.64306
		1.38455	-6.64306
		1.33212	-7.12504
		1.33212	-7.12504	6
		1.33212	-7.12504
		1.33212	-7.12504
		1.32698	-7.39198
		1.32698	-7.39198	7
		1.32698	-7.39198
		1.32698	-7.39198
		1.25934	-5.58159
		1.25934	-5.58159	8
		1.25934	-5.58159
		1.25934	-5.58159
		1.25004	-7.9062
		1.25004	-7.9062	9
		1.25004	-7.9062
		1.25004	-7.9062
		1.23078	-6.05252
		1.23078	-6.05252	10
		1.23078	-6.05252
		1.23078	-6.05252
		1.17661	-4.64055
		1.17661	-4.64055	11
		1.17661	-4.64055
		1.17661	-4.64055
		1.17244	-5.87519
		1.17244	-5.87519	12
		1.17244	-5.87519
		1.17244	-5.87519

## Sheet: T
		4.92	-7.14
		4.92	-7.14	1
		4.92	-7.14
		4.92	-7.14
		3.78	-6.88
		3.78	-6.88	2
		3.78	-6.88
		3.78	-6.88
		1.55247	-6.4967	4
		1.55247	-6.4967
		1.29277	-5.64299	8
		1.29	-7.16	9
		1.29	-7.16
		1.28129	-5.27751
		1.28129	-5.27751	10
		1.28129	-5.27751
		4.92032	-7.13865
		4.92032	-7.13865	1
		4.92032	-7.13865
		4.92032	-7.13865
		3.7819	-6.88168
		3.7819	-6.88168	2
		3.7819	-6.88168
		3.7819	-6.88168
		1.60861	-7.20076
		1.60861	-7.20076	3
		1.60861	-7.20076
		1.60861	-7.20076
		1.55247	-6.4967
		1.55247	-6.4967	4
		1.55247	-6.4967
		1.55247	-6.4967
		1.54473	-8.03469
		1.54473	-8.03469	5
		1.54473	-8.03469
		1.54473	-8.03469
		1.43365	-6.03253
		1.43365	-6.03253	6
		1.43365	-6.03253
		1.43365	-6.03253
		1.40801	-6.48352
		1.40801	-6.48352	7
		1.40801	-6.48352
		1.40801	-6.48352
		1.29277	-5.64299
		1.29277	-5.64299	8
		1.29277	-5.64299
		1.29277	-5.64299
		1.29104	-7.15917
		1.29104	-7.15917	9
		1.29104	-7.15917
		1.29104	-7.15917
		1.28129	-5.27751
		1.28129	-5.27751	10
		1.28129	-5.27751
		1.28129	-5.27751
		1.27523	-6.36528
		1.27523	-6.36528	11
		1.27523	-6.36528
		1.27523	-6.36528
		1.18268	-4.71384
		1.18268	-4.71384	12
		1.18268	-4.71384
		1.18268	-4.71384

## Sheet: L
		5.6	-7.98
		5.6	-7.98	1
		5.6	-7.98
		5.6	-7.98
		4.26	-7.1
		4.26	-7.1	2
		4.26	-7.1
		4.26	-7.1
		1.49	-7.59	4
		1.36	-6.9	5
		1.36	-6.9
		1.36	-6.22	6
		1.3	-6.61	7
		1.3	-6.61
		0.99	-5.16	10
		0.99	-5.16
		5.59636	-7.98162
		5.59636	-7.98162	1
		5.59636	-7.98162
		5.59636	-7.98162
		4.25839	-7.10182
		4.25839	-7.10182	2
		4.25839	-7.10182
		4.25839	-7.10182
		1.55989	-7.19964
		1.55989	-7.19964	3
		1.55989	-7.19964
		1.55989	-7.19964
		1.49217	-7.5865
		1.49217	-7.5865	4
		1.49217	-7.5865
		1.49217	-7.5865
		1.36362	-6.90152
		1.36362	-6.90152	5
		1.36362	-6.90152
		1.36362	-6.90152
		1.36106	-6.22023
		1.36106	-6.22023	6
		1.36106	-6.22023
		1.36106	-6.22023
		1.30181	-6.60526
		1.30181	-6.60526	7
		1.30181	-6.60526
		1.30181	-6.60526
		1.11756	-5.52797
		1.11756	-5.52797	8
		1.11756	-5.52797
		1.11756	-5.52797
		1.02114	-6.72521
		1.02114	-6.72521	9
		1.02114	-6.72521
		1.02114	-6.72521
		0.99237	-5.16162
		0.99237	-5.16162	10
		0.99237	-5.16162
		0.99237	-5.16162
		0.882014	-4.77142
		0.882014	-4.77142	11
		0.882014	-4.77142
		0.882014	-4.77142
		0.819167	-6.45163
		0.819167	-6.45163	12
		0.819167	-6.45163
		0.819167	-6.45163

## Sheet: F
	4.67	-6.54	1
	4.67	-6.54
	3.9	-6.96	2
	3.9	-6.96
	1.17	-7.92	3
	1.17	-7.92
	1.14	-7.79	4
	1.06	-5.1	5
	1.01	-5.53	6
	1.01	-5.53
	0.94	-7.6	8
	0.9	-6.13	10
	0.9	-6.13
	4.67	-6.54
	4.67	-6.54	1
	4.67	-6.54
	3.9	-6.96
	3.9	-6.96	2
	3.9	-6.96
	1.17	-7.92
	1.17	-7.92	3
	1.17	-7.92
	1.14	-7.79
	1.14	-7.79	4
	1.14	-7.79
	1.06	-5.1
	1.06	-5.1	5
	1.06	-5.1
	1.01	-5.53
	1.01	-5.53	6
	1.01	-5.53
	0.98	-6.81
	0.98	-6.81	7
	0.98	-6.81
	0.94	-7.6
	0.94	-7.6	8
	0.94	-7.6
	0.94	-7.2
	0.94	-7.2	9
	0.94	-7.2
	0.9	-6.13
	0.9	-6.13	10
	0.9	-6.13
	0.86	-6.1
	0.86	-6.1	11
	0.86	-6.1
	0.81	-7.93
	0.81	-7.93	12
	0.81	-7.93
