# Supplementary material for: The Application of Fluorescence In Situ Hybridization in Different Ploidy Levels Cross-Breeding of Lily
Source: PLoS One. 2015 May 26;10(5):e0126899. doi: 10.1371/journal.pone.0126899 (PMC4444012; doi:10.1371/journal.pone.0126899)
Supplement: S3 Table — (XLS) RG (‘Renoir’ ×‘Gironde’), GR (‘Gironde’× ‘Renoir’), GT (‘Gironde’× ‘Tresor’), LD (‘Loreto’× ‘Detroit’), NL (‘Navona’× ‘Loreto’), NT (‘Navona’× ‘Tresor’), ND (‘Navona’ ×‘Detroit’), FD (‘Freya’× ‘Detroit’), FL (‘Freya’× ‘Loreto’). (XLS) [file pone.0126899.s003.xls]

## Sheet: RG
Genotype	No. of chromosome	Raletive length(%)	Arm ratio（long/short）	Type					RG1
RG1	1	6.63+4.92=11.55	1.35	m				R	4.79	-6.31	1
	2	6.37+4.32=10.70	1.47	m				G	5	-7.01
	3	7.37+2.21=9.58	3.34	st
	4	6.54+1.78=8.31	3.68	st				R	4.56	-6.05	2
	5	8.01+1.39=9.40	5.78	st				G	3.91	-6.49
	6	7.55+1.34=8.89	5.61	st
	7	6.65+1.23=7.88	5.42	st				G	1.7	-7.78	3
	8	5.86+1.22=7.07	4.82	st
	9	6.33+1.14=7.47	5.53	st				R	1.19	-7.02	9
	10	4.92+1.08=6.00	4.55	st
	11	5.68+1.04=6.72	5.47	st				G	1.02	-6.68	12
	12	5.40+1.02=6.42	5.28	st	4.35833	1.92	0.8333
RG2	1	6.89+4.63=11.52	1.49	m
	2	6.78+4.02=10.80	1.68	m
	3	7.59+1.81=9.39	4.2	st
	4	7.64+1.43=9.07	5.34	st					RG2
	5	6.61+1.28=7.89	5.17	st				R	4.79	-6.31	1
	6	6.19+1.21=7.40	5.48	st				G	5	-7.01
	7	6.39+1.17=7.56	5.12	st
	8	7.04+1.13=8.17	6.23	st				G	3.91	-6.49	2
	9	5.89+1.06=6.95	5.53	st
	10	6.97+1.05=8.03	6.62	st				R	2.08	-8.23	3
	11	5.81+1.05=6.86	5.52	st				G	1.7	-7.78
	12	5.33+1.01=6.35	5.27	st	4.80417	1.82
RG3	1	7.34+5.06=12.40	1.45	m				G	1.02	-6.68	12
	2	6.62+4.08=10.70	1.62	m
	3	7.33+2.10=9.44	3.48	st
	4	6.6+1.677=8.34	3.99	st
	5	6.92+1.32=8.24	5.26	st					RG3
	6	7.01+1.26=8.27	5.57	st				R	4.79	-6.31	1
	7	6.62+1.24=7.85	5.35	st				G	5	-7.01
	8	5.54+1.16=6.70	4.75	st
	9	5.20+1.10=6.30	4.73	st				G	3.91	-6.49	2
	10	6.46+1.08=7.53	6	st
	11	6.23+1.07=7.31	5.82	st				R	1.19	-7.02	9
	12	5.93+0.98=6.91	6.03	st	4.50417	1.97
								R	1.14	-5.64	10
Genotype	Karyotype formulate	averrage arm ratio	Karyotype type	As.k.(asymmetric coefficients)%	45S rDNA
					Number	No. of chromosome
‘Renoir’	2n=2x=24=4m+20st	4.23	3A	76.75	6	1,2,3,9,10
‘Gironde’	2n=2x=24=4m+20st	4.57	3A	78.35	6	1,2,3,7,12
RG1		4.36	3A	77.31
RG2		4.8	3A	79.14
RG3		4.5	3A	77.88

## Sheet: GR
Genotype	No. of chromosome	Raletive length	Arm ratio（long/short）	类型 Type			GR1
GR1	1	6.76+4.97=11.73	1.36	m		G	5	-7.01	1
	2	6.68+4.32=10.99	1.55	m		R	4.79	-6.31
	3	7.43+1.88=9.31	3.94	st
	4	7.55+1.71=9.26	4.41	st	1.83	R	3.91	-6.49	2
	5	6.72+1.40=8.12	4.82	st	77.89
	6	6.93+1.36=8.29	5.1	st		R	2.08	-8.23	3
	7	6.75+1.34=8.08	5.03	st
	8	5.58+1.17=6.76	4.77	st		R	1.19	-7.02	9
	9	6.45+1.02=7.48	6.3	st
	10	5.53+1.01=6.54	5.49	st		R	1.14	-5.64	10
	11	6.04+0.97=7.01	6.23	st
	12	5.47+0.96=6.43	5.7	st	4.55833
GR2	1	6.90+5.05=11.95	1.37	m		GR	GR2
	2	6.58+4.23=10.82	1.55	m		G	5	-7.01	1
	3	7.12+1.98=9.10	3.59	st		R	4.79	-6.31
	4	6.58+1.82=8.40	3.62	st
	5	6.83+1.77=8.60	3.86	st	1.87	G	3.91	-6.49	2
	6	6.68+1.77=8.45	3.78	st	76.8
	7	6.57+1.23=7.80	5.36	st		G	1.7	-7.78	3
	8	6.89+1.20=8.09	5.73	st		R	2.08	-8.23
	9	5.24+1.14=6.39	4.59	st
	10	6.07+1.09=7.16	5.59	st		R	1.14	-5.64	10
	11	5.76+1.03=6.79	5.6	st
	12	5.57+0.89=6.46	6.25	st	4.24083
Genotype	Karyotype formulate	averrage arm ratio	Karyotype type	As.k.(asymmetric coefficients)%
‘Renoir’	2n=2x=24=4m+20st	4.23	3A	76.75
‘Gironde’	2n=2x=24=4m+20st	4.57	3A	78.51
GR1		4.56	3A	77.31
GR2		4.8	3A	79.14

## Sheet: GT
Genotype	No. of chromosome	Raletive length	Arm ratio（long/short）	Type			GT1
GT1	1	7.61+5.36=12.97	1.42	m		G	5	-7.01
	2	6.80+3.64=10.44	1.87	sm		T	4.92	-7.14	1
	3	7.92+1.77=9.68	4.48	st		T	4.92	-7.14
	4	7.15+1.72=8.87	4.16	st
	5	7.53+1.49=9.02	5.05	st		G	3.91	-6.49
	6	6.98+1.34=8.31	5.22	st	2.3	T	3.78	-6.88	2
	7	6.19+1.23=7.41	5.05	st	78.19	T	3.78	-6.88
	8	6.33+1.21=7.54	5.25	st
	9	4.55+1.09=5.64	4.19	st		G	1.52	-6.58	7
	10	6.12+1.08=7.20	5.64	st
	11	5.12+1.02=6.15	5.02	st		T	1.29	-7.16	9
	12	5.89+0.87=6.76	6.76	st	4.50917	T	1.29	-7.16
GT2	1	7.42+6.01=13.43	1.24	m
	2	7.09+4.11=11.20	1.72	sm		T	1.28	-5.28	10
	3	7.14+1.89=9.03	3.78	st		T	1.28	-5.28
	4	6.98+1.58=8.56	4.41	st	2.37
	5	7.11+1.51=8.62	4.7	st	76.29	G	1.02	-6.68	12
	6	6.46+1.36=7.82	4.76	st
	7	5.87+1.33=7.20	4.42	st			GT2
	8	6.15+1.24=7.39	4.95	st		G	5	-7.01
	9	6.35+1.23=7.58	5.15	st		T	4.92	-7.14	1
	10	5.67+1.20=6.87	4.71	st		T	4.92	-7.14
	11	4.50+1.16=5.67	3.88	st
	12	5.53+1.08=6.61	5.13	st	4.07083	G	3.91	-6.49
						T	3.78	-6.88	2
						T	3.78	-6.88
						G	1.7	-7.78	3
						T	1.29	-7.16	9
						T	1.29	-7.16
						T	1.28	-5.28
						T	1.28	-5.28	10
						T	1.28	-5.28
						G	1.02	-6.68	12

## Sheet: LD
Genotype	No. of chromosome	Raletive length	Arm ratio（long/short）	Type			LD1
LD1	1	7.39+4.80=12.19	1.54	m		L	5.6	-7.89
	2	6.31+4.08=10.39	1.55	m		L	5.6	-7.89	1
	3	8.89+1.40=10.29	6.33	st		D	4.9	-7.16
	4	8.24+1.35=9.59	5.19	st		D	4.9	-7.16
	5	7.65+1.36=9.01	5.61	st	2.22
	6	7.23+1.39=8.62	6.12	st	79.44	L	4.26	-7.1
	7	6.63+1.03=7.65	4.77	st		L	4.26	-7.1	2
	8	6.09+1.28=7.37	4.36	st		D	4.28	-6.72
	9	6.16+0.83=6.99	6.46	st		D	4.28	-6.72
	10	5.63+0.98=6.61	5.74	st
	11	4.71+1.08=5.79	4.63	st		L	1.47	-7.44	5
	12	4.51+0.97=5.48	7.38	t	4.97333	L	1.47	-7.44
LD2	1	6.78+5.27=12.05	1.29	m
	2	6.66+4.03=10.69	1.65	m		L	1.47	-6.71	6
	3	8.40+1.37=9.77	6.14	st
	4	7.90+1.33=9.23	5.96	st		L	1.25	-7.91	9
	5	7.21+1.31=8.52	5.52	st		L	1.25	-7.91
	6	6.86+1.26=8.13	4.92	st
	7	6.35+1.29=7.64	4.88	st	2.03	L	1.07018	-5.56633	10
	8	6.31+1.29=7.60	5.44	st	78.9
	9	6.29+0.96=7.25	5.09	st
	10	5.67+1.05=6.72	5.43	st
	11	5.43+1.07=6.50	6.57	st			LD2
	12	5.04+0.88=5.92	5.7	st	4.8825	L	5.6	-7.89
						L	5.6	-7.89	1
						D	4.9	-7.16
						D	4.9	-7.16
						L	4.26	-7.1
						L	4.26	-7.1	2
						D	4.28	-6.72
						D	4.28	-6.72
						L	1.49	-7.59	4
						L	1.47	-7.44	5
						L	1.47	-7.44
						D	1.25	-7.91	9
						D	1.25	-7.91
						L	1.07018	-5.56633	10
						L	1.07018	-5.56633

## Sheet: NL
Genotype	No. of chromosome	Raletive length	Arm ratio（long/short）	Type			NL1
NL1	1	7.70+4.81=12.51	1.6	m		N	5.45	-7.28
	2	6.93+4.01=10.94	1.73	sm		N	5.45	-7.28	1
	3	7.33+1.63=8.96	4.48	st		L	5.6	-7.98
	4	7.91+1.44=9.36	5.48	st	2.29	L	5.6	-7.98
	5	7.13+1.44=8.57	4.94	st	79.11
	6	6.90+1.40=8.30	4.92	st		L	4.59228	-7.65867	2
	7	6.91+1.31=8.22	5.28	st		L	4.59228	-7.65867
	8	6.45+1.19=7.64	5.43	st
	9	5.15+0.98=6.13	5.24	st		L	1.49	-7.59	4
	10	5.91+0.91=6.82	6.51	st
	11	6.22+0.88=7.10	7.08	t		N	1.25	-6.38	5
	12	4.58+0.87=5.45	5.24	st	4.8275
NL2	1	6.97+5.61=12.58	1.24	m		N	1.22	-7.88	6
	2	6.82+4.18=11.00	1.63	m		N	1.22	-7.88
	3	7.18+1.65=8.83	4.35	st
	4	7.88+1.46=9.34	5.42	st	2.13	N	1.18823	-5.77232	7
	5	6.88+1.45=8.33	4.73	st	77.46	N	1.18823	-5.77232
	6	6.30+1.36=7.66	4.63	st		L	1.30181	-6.60526	7
	7	6.86+1.27=8.13	5.41	st
	8	6.44+1.19=7.63	5.4	st		N	1.18625	-6.79219	8
	9	5.56+1.19=6.76	4.66	st		N	1.18625	-6.79219
	10	6.12+1.16=7.27	5.29	st
	11	5.48+1.08=6.57	5.06	st		L	1.07018	-5.56633	10
	12	4.97+0.94=5.91	5.31	st	4.4275		NL2
NL3	1	7.28+5.23=12.51	1.39	m		N	5.45	-7.28
	2	6.99+3.93=10.92	1.78	sm		N	5.45	-7.28	1
	3	8.20+1.64=9.84	5	st		L	5.6	-7.98
	4	7.25+1.53=8.78	4.74	st		L	5.6	-7.98
	5	6.35+1.50=7.85	4.22	st	2.6
	6	7.49+1.49=8.98	5.03	st	77.65	L	4.59228	-7.65867	2
	7	6.15+1.39=7.54	4.42	st		L	4.59228	-7.65867
	8	7.22+1.30=8.52	5.54	st
	9	6.33+1.23=7.56	5.17	st		N	1.25	-6.38	5
	10	5.85+1.16=7.01	5.04	st		N	1.25	-6.38
	11	4.69+0.98=5.67	4.81	st
	12	3.84+0.97=4.82	3.95	st	4.2575	N	1.22	-7.88	6
NL4	1	6.94+4.93=11.87	1.41	m
	2	6.96+4.42=11.38	1.57	m		N	1.18823	-5.77232	7
	3	8.62+1.50=10.12	5.73	st	2.05	L	1.30181	-6.60526
	4	7.22+1.47=8.69	4.92	st	78.66
	5	6.98+1.40=8.38	4.99	st		N	1.18625	-6.79219	8
	6	6.92+1.25=8.17	5.51	st		N	1.18625	-6.79219
	7	6.26+1.23=7.49	5.08	st
	8	6.49+1.19=7.68	5.46	st		L	1.07018	-5.56633	10
	9	5.84+1.11=6.95	5.27	st
	10	5.92+1.08=7.00	5.5	st
	11	5.64+0.89=6.53	6.34	st			NL3
	12	4.90+0.87=5.77	5.61	st	4.7825	N	5.45	-7.28	1
						L	5.6	-7.98
						L	5.6	-7.98
						N	3.88	-6.96
						L	4.59228	-7.65867	2
						L	4.59228	-7.65867
						L	1.367	-6.99	4
						L	1.47054	-7.44266	5
						N	1.22	-7.88	6
						N	1.18823	-5.77232	7
						N	1.18625	-6.79219	8
						L	1.07018	-5.56633	10
						L	1.07018	-5.56633
							NL4
						N	5.45	-7.28
						N	5.45	-7.28	1
						L	5.6	-7.98
						L	5.6	-7.98
						N	3.88	-6.96
						L	4.59228	-7.65867	2
						L	4.59228	-7.65867
						L	1.47054	-7.44266	5
						N	1.22	-7.88	6
						L	1.46778	-6.70795
						N	1.18823	-5.77232	7
						L	1.30181	-6.60526
						L	1.30181	-6.60526
						N	1.18625	-6.79219	8
						N	1.18625	-6.79219
						L	1.07018	-5.56633	10

## Sheet: NT
Genotype	No. of chromosome	Raletive length	Arm ratio（long/short）	Type				NT1
NT1	1	7.74+4.92=12.66	1.58	m		N	5.45	-7.28
	2	6.61+3.69=10.30	1.79	sm		T	4.92	-7.14	1
	3	7.43+1.36=8.79	5.47	st		T	4.92	-7.14
	4	6.90+1.33=8.23	5.2	st
	5	7.25+1.32=8.57	5.5	st		T	3.78	-6.88	2
	6	7.32+1.29=8.61	5.69	st	2.05623		3.78	-6.88
	7	6.75+1.28=8.03	5.29	st	79.5352
	8	5.68+1.22=6.90	4.64	st		N	1.22	-7.88	6
	9	5.64+1.20=6.84	4.7	st
	10	6.58+1.07=7.65	6.14	st		N	1.18823	-5.77232	7
	11	6.31+0.96=7.27	6.55	st
	12	5.33+0.83=6.16	6.43	st	4.915	T	1.29277	-5.64299	8
NT2	1	6.42+4.97=11.39	1.29	m
	2	7.37+3.37=10.74	2.19	sm		T	1.29	-7.16	9
	3	8.11+1.77=9.88	4.57	st
	4	6.97+1.28=8.25	5.43	st	1.95182	T	1.28129	-5.27751	10
	5	7.47+1.27=8.74	5.87	st	79.6925		1.28129	-5.27751
	6	8.14+1.21=9.35	6.72	st				NT2
	7	6.31+1.18=7.49	5.33	st		N	5.45	-7.28
	8	6.32+1.10=7.42	5.73	st		T	4.92	-7.14	1
	9	5.76+1.10=6.86	5.25	st		T	4.92	-7.14
	10	4.77+1.07=5.84	4.47	st
	11	5.36+0.99=6.35	5.4	st		T	3.78	-6.88	2
	12	6.71+0.98=7.69	6.84	st	4.92417		3.78	-6.88
NT3	1	7.67+5.60=13.27	1.37	m		N	1.25	-6.38	5
	2	6.79+4.22=11.01	1.61	m			1.25	-6.38
	3	7.13+1.30=8.43	5.48	st
	4	8.20+1.24=9.43	6.64	st		N	1.22	-7.88	6
	5	7.66+1.23=8.88	6.23	st	2.28275
	6	6.10+1.12=7.22	5.44	st	79.3722	N	1.18625	-6.79219	8
	7	6.16+1.08=7.25	5.69	st		T	1.29277	-5.64299	8
	8	6.87+1.01=7.88	6.79	st
	9	5.42+1.00=6.42	5.42	st		T	1.29	-7.16	9
	10	5.92+0.98=6.90	6.01	st
	11	6.54+0.95=7.48	6.92	st		T	1.28129	-5.27751	10
	12	4.92+0.89=5.81	5.52	st	5.26
								NT3
						N	5.45	-7.28
						N	5.45	-7.28
						T	4.92	-7.14	1
						T	4.92	-7.14
						T	3.78	-6.88	2
						T	3.78	-6.88
						N	1.25	-6.38	5
						N	1.22	-7.88	6
						N	1.22	-7.88
						N	1.18625	-6.79219	8
						T	1.29277	-5.64299	8
						T	1.29	-7.16	9
						T	1.28129	-5.27751	10

## Sheet: ND
Genotype	No. of chromosome	Raletive length	Arm ratio（long/short）	Type				ND1
ND1	1	6.95+5.10=12.04	1.36	m		N	5.45	-7.28	1
	2	6.06+4.34=10.40	1.4	m		D	4.9	-7.16	1
	3	7.40+1.40=8.80	5.28	st		D	4.9	-7.16	1
	4	6.30+1.34=7.64	4.72	st
	5	6.63+1.32=7.95	5.01	st	1.92096	D	4.28	-6.72	2
	6	7.82+1.22=9.04	6.4	st	78.5572	D	4.28	-6.72	2
	7	7.21+1.21=8.42	5.94	st
	8	6.12+1.20=7.32	5.1	st		D	1.48	-6.05	3
	9	6.58+1.16=7.74	5.65	st
	10	6.34+1.10=7.44	5.79	st		D	1.42	-6.64	4
	11	5.81+1.10=6.92	5.26	st		D	1.42	-6.64	4
	12	5.33+0.94=6.27	5.64	st	4.79583
ND2	1	7.83+5.07=12.90	1.54	m		N	1.22	-7.88	6
	2	7.13+3.75=70.88	1.9	sm
	3	7.52+1.45=8.96	5.2	st		N	1.18823	-5.77232	7
	4	6.54+1.32=7.86	4.95	st
	5	6.07+1.27=7.34	4.76	st	2.10073	N	1.18625	-6.79219	8
	6	6.27+1.25=7.52	5.03	st	79.2448
	7	7.03+1.21=8.24	5.79	st		D	1.25	-7.91	9
	8	5.74+1.16=6.64	4.7	st
	9	6.75+1.11=7.86	6.07	st				ND2
	10	7.44+1.09=8.53	6.81	st		N	5.45	-7.28	1
	11	6.06+1.03=7.09	5.87	st		N	5.45	-7.28	1
	12	5.12+1.03=6.14	4.98	st	4.8	D	4.9	-7.16	1
ND3	1	7.49+5.15=12.63	1.46	m		D	4.9	-7.16	1
	2	6.15+4.34=10.50	1.42	m
	3	6.63+1.35=7.98	4.93	st		N	3.88	-6.96	2
	4	8.66+1.27=9.93	6.81	st		D	4.28	-6.72	2
	5	6.38+1.25=7.63	5.1	st	2.37279	D	4.28	-6.72	2
	6	5.77+1.21=6.98	4.76	st	78.7465
	7	6.74+1.19=7.93	5.67	st		D	1.42	-6.64	4
	8	5.69+1.16=6.85	4.9	st
	9	7.18+1.13=8.32	6.33	st		N	1.37	-6.99	5
	10	6.19+1.11=7.30	5.56	st			1.37	-6.99	5
	11	4.26+1.06=5.32	4.01	st
	12	7.61+1.02=8.63	7.43	t	4.865	N	1.22	-7.88	6
ND4	1	7.44+4.95=12.39	1.5	m		N	1.22	-7.88	6
	2	6.01+4.12=10.13	1.46	m
	3	5.89+1.36=7.25	4.34	st		N	1.18823	-5.77232	7
	4	7.58+1.33=8.90	5.71	st		N	1.18823	-5.77232
	5	6.88+1.33=8.22	5.17	st	2.07012
	6	6.10+1.31=7.41	4.67	st	78.3375	D	1.25	-7.91	9
	7	6.41+1.28=7.69	5.01	st
	8	6.54+1.26=7.80	5.18	st				ND3
	9	8.32+1.20=9.52	6.94	st		N	5.45	-7.28	1
	10	6.74+1.20=7.94	5.62	st		D	4.9	-7.16	1
	11	5.56+1.20=6.76	4.65	st		D	4.9	-7.16	1
	12	4.86+1.13=5.99	4.29	st	4.545
						N	3.88	-6.96	2
						D	4.28	-6.72	2
						D	4.28	-6.72	2
						D	1.42	-6.64	4
						D	1.42	-6.64	4
						N	1.22	-7.88	6
						N	1.18823	-5.77232	7
						N	1.18625	-6.79219	8
						D	1.26	-5.58	8
						D	1.25	-7.91	9
								ND4
						N	5.45	-7.28	1
						N	5.45	-7.28	1
						D	4.9	-7.16	1
						D	4.9	-7.16	1
						N	3.88	-6.96	2
						D	4.28	-6.72	2
						D	4.28	-6.72	2
						D	1.42	-6.64	4
						D	1.42	-6.64	4
						N	1.37	-6.99	5
						N	1.22	-7.88	6
							1.22	-7.88	6
						N	1.18823	-5.77232	7
							1.18823	-5.77232	7
						N	1.18625	-6.79219	8

## Sheet: FD
Genotype	No. of chromosome	Raletive length	Arm ratio（long/short）	Type				FD1
FD1	1	6.95+5.15=12.10	1.35	m		F	4.67	-6.54	1
	2	6.19+4.52=10.71	1.37	m		F	4.67	-6.54	1
	3	8.57+1.29=9.86	6.64	st		D	4.9	-7.16	1
	4	7.69+1.18=8.87	6.51	st		D	4.9	-7.16	1
	5	7.15+1.18=8.33	6.04	st	2.06589
	6	6.91+1.13=8.04	6.12	st	79.354	F	3.9	-6.96	2
	7	6.69+1.11=7.80	6.04	st		F	3.9	-6.96	2
	8	6.43+1.11=7.54	5.8	st		D	4.28	-6.72	2
	9	5.67+1.07=6.75	5.29	st		D	4.28	-6.72	2
	10	4.87+0.99=5.86	4.94	st
	11	6.31+0.96=7.27	6.57	st		F	1.17	-7.92	3
	12	5.91+0.95=6.86	6.21	st	5.24	F	1.17	-7.92	3
FD2	1	7.07+5.26=12.33	1.35	m		D	1.48	-6.05	3
	2	7.17+4.49=11.65	1.6	m		D	1.48	-6.05	3
	3	8.12+1.27=9.39	6.39	st
	4	6.08+1.26=7.34	4.84	st		F	1.14	-7.79	4
	5	7.89+1.20=9.09	6.55	st	2.163	D	1.42	-6.64	4
	6	7.19+1.09=8.28	6.57	st	79.5818	D	1.42	-6.64	4
	7	6.80+1.04=7.84	6.57	st
	8	5.20+1.02=6.23	5.08	st		F	1.06	-5.1	5
	9	7.56+1.01=8.57	7.45	t
	10	4.75+0.95=5.70	5	st		F	1.01	-5.53	6
	11	6.00+0.93=6.93	6.46	st		F	1.01	-5.53	6
	12	5.75+0.90=6.65	6.4	st	5.355
FD3	1	7.43+4.70=12.13	1.58	m		F	0.94	-7.6	8
	2	6.88+3.83=10.70	1.8	sm		D	1.26	-5.58	8
	3	7.87+1.26=9.13	6.26	st
	4	6.35+1.17=7.52	5.43	st		F	0.9	-6.13	10
	5	8.90+1.16=10.06	7.65	t	2.1132	F	0.9	-6.13	10
	6	7.45+1.16=8.61	6.4	st	80.749
	7	5.21+1.11=6.32	4.67	st
	8	4.69+1.06=5.75	4.43	st				FD2
	9	6.91+1.02=7.93	6.8	st		F	4.67	-6.54	1
	10	7.31+1.00=8.31	7.33	t		F	4.67	-6.54	1
	11	6.06+0.99=7.05	6.14	st		D	4.9	-7.16	1
	12	5.70+0.79=6.49	7.18	t	5.4725	D	4.9	-7.16	1
						F	3.9	-6.96	2
						F	3.9	-6.96	2
						D	4.28	-6.72	2
						D	4.28	-6.72	2
						F	1.17	-7.92	3
						F	1.17	-7.92	3
						F	1.14	-7.79	4
						D	1.42	-6.64	4
						F	1.06	-5.1	5
						F	1.01	-5.53	6
						F	1.01	-5.53	6
						F	0.94	-7.6	8
						D	1.26	-5.58	8
						F	0.9	-6.13	10
						F	0.9	-6.13	10
								FD3
						F	4.67	-6.54	1
						D	4.9	-7.16	1
						D	4.9	-7.16	1
						F	3.9	-6.96	2
						F	3.9	-6.96	2
						D	4.28	-6.72	2
						D	4.28	-6.72	2
						F	1.17	-7.92	3
						F	1.17	-7.92	3
						F	1.14	-7.79	4
						D	1.42	-6.64	4
						D	1.42	-6.64	4
						F	1.06	-5.1	5
						F	1.01	-5.53	6
						F	1.01	-5.53	6
						F	0.94	-7.6	8
						D	1.26	-5.58	8
						F	0.9	-6.13	10
						F	0.9	-6.13	10

## Sheet: FL
Genotype	No. of chromosome	Raletive length	Arm ratio（long/short）	Type				FL1
FL1	1	7.07+5.28=12.35	1.34	m		F	4.67	-6.54	1
	2	7.48+4.18=11.66	1.79	sm		F	4.67	-6.54	1
	3	6.68+1.43=8.11	4.68	st		L	5.6	-7.98	1
	4	6.97+1.20=8.17	5.81	st	2.28803	L	5.6	-7.98	1
	5	7.68+1.19=8.87	6.46	t	79.8053
	6	6.42+1.12=7.54	5.71	st		F	3.9	-6.96	2
	7	8.50+1.09=9.59	7.83	st		F	3.9	-6.96	2
	8	5.21+1.06=6.27	4.92	st		L	4.26	-7.1	2
	9	7.50+1.03=8.53	7.32	t		L	4.26	-7.1	2
	10	5.71+0.92=6.63	6.19	st
	11	6.06+0.85=6.91	7.11	t		F	1.17	-7.92	3
	12	4.54+0.85=5.39	5.31	st	5.3725
FL2	1	7.03+4.84=11.87	1.45	m		L	1.36	-6.9	5
	2	6.66+4.13=10.79	1.61	m		L	1.36	-6.9	5
	3	8.86+1.42=10.28	6.24	st
	4	5.29+1.40=6.69	3.78	st		F	1.01	-5.53	6
	5	7.65+1.25=8.90	6.12	st		L	1.36	-6.22	6
	6	6.29+1.22=7.51	5.15	st
	7	6.11+1.21=7.32	5.06	st	1.98114	L	1.3	-6.61	7
	8	7.11+1.13=8.25	6.27	st	79.4101
	9	6.17+1.10=7.27	5.63	st
	10	5.96+1.02=6.98	5.85	t		F	0.9	-6.13	10
	11	7.20+0.96=8.16	7.5	st		L	0.99	-5.16	10
	12	5.08+0.91=5.99	5.57	st	5.01917
FL3	1	7.20+4.94=12.14	1.46	m				FL2
	2	7.10+4.41=11.51	1.61	m		F	4.67	-6.54	1
	3	5.20+1.31=6.51	3.96	st		F	4.67	-6.54	1
	4	6.11+1.20=7.31	5.08	st		L	5.6	-7.98	1
	5	8.68+1.19=9.87	7.3	t		L	5.6	-7.98	1
	6	6.35+1.19=7.54	5.36	st	2.12125
	7	7.96+1.17=9.13	6.78	st	79.1703	F	3.9	-6.96	2
	8	6.93+1.11=8.04	6.25	st		F	3.9	-6.96	2
	9	5.86+1.09=6.95	5.36	st		L	4.26	-7.1	2
	10	5.47+1.09=9.56	5.03	st		L	4.26	-7.1	2
	11	4.64+1.08=5.73	4.28	st
	12	7.67+1.04=8.71	7.35	t	4.985	F	1.06	-5.1	5
						F	1.01	-5.53	6
						F	1.01	-5.53	6
						L	1.3	-6.61	7
						F	0.94	-7.6	8
						F	0.9	-6.13	10
						F	0.9	-6.13	10
						L	0.99	-5.16	10
								FL3
						F	4.67	-6.54	1
						F	4.67	-6.54	1
						L	5.6	-7.98	1
						L	5.6	-7.98	1
						F	3.9	-6.96	2
						L	4.26	-7.1	2
						L	4.26	-7.1	2
						F	1.17	-7.92	3
						F	1.17	-7.92	3
						F	1.06	-5.1	5
						L	1.36	-6.9	5
						L	1.36	-6.9	5
						F	1.01	-5.53	6
						F	1.01	-5.53	6
						L	1.36	-6.22	6
						L	1.3	-6.61	7
						F	0.94	-7.6	8
						F	0.9	-6.13	10
						F	0.9	-6.13	10
						L	0.99	-5.16	10
